# Supplementary material for: Pasteurized Milk Serves as a Passive Surveillance Tool for Highly Pathogenic Avian Influenza Virus in Dairy Cattle
Source: Viruses. 2025 Sep 28;17(10):1318. doi: 10.3390/v17101318 (PMC12568113; doi:10.3390/v17101318)
Supplement: Supplementary file 1 [file viruses-17-01318-s001.zip]

Archive with 3 entries (3 files):
- SupplementaryExcelFileS1_Milk Testing Results_revised.xlsx
- SupplementaryExcelFileS2_Variant Analysis of Segments with Complete Coverage.xlsx
- SupplementaryFigures_revised.pdf
