# Supplementary material for: Pasteurized Milk Serves as a Passive Surveillance Tool for Highly Pathogenic Avian Influenza Virus in Dairy Cattle
Source: Viruses. 2025 Sep 28;17(10):1318. doi: 10.3390/v17101318 (PMC12568113; doi:10.3390/v17101318)
Supplement: Supplementary file 1 [file viruses-17-01318-s001.zip › SupplementaryExcelFileS1_Milk Testing Results_revised.xlsx]

## Sheet: Results
Submission Type (c: crowdsourced; l: laboratory acquisition from store shelf)	Sample Number	Sample #	PlantID	State	Milk Brand ID	Milkfat Type	Sell by date	Test Date	AIV M Ct	AIV M Standard Deviation	AIV H5 Ct	AIV H5 Standard Deviation	M pos	H5 pos	H5 band	H5 seq	WGS seq
c	1	S01	15	PA	S	W	2024-06-14	2024-07-02					n
c	2	S02	26	PA	AA	W	2024-07-09	2024-07-02					n
c	3	S03	25	OH	Q	1	2024-07-09	2024-07-02					n
c	4	S04	13	PA	AD	W	2024-07-05	2024-07-02					n
l	5	S05	6	NY	J	W	2024-07-13	2024-07-03					n
l	6	S06	7	PA	U	W	2024-07-15	2024-07-03					n
l	7	S07	7	PA	V	W	2024-07-08	2024-07-03					n
l	8	S08	2	MI	G	W	2024-08-31	2024-07-03	38.957	1.455	35.01	0.15	y	y	n
l	9	S09	16	NY	M	W	2024-07-17	2024-07-03					n
l	10	S10	17	NY	I	W	2024-08-14	2024-07-03					n
l	11	S11	1	NY	D	W	2024-08-09	2024-07-03					n
l	12	S12	24	MN	D	W	2024-08-22	2024-07-03					n
l	13	S13	19	IN	D	0	2024-08-06	2024-07-03					n
l	14	S14	1	NY	D	W	2024-07-13	2024-07-03					n
l	17	S17	22	PA	AJ	W	2024-06-29	2024-07-02					n
c	18	S18	4	NJ	H	2	2024-06-19	2024-07-03					n
c	19	S19	4	NJ	H	2	2024-07-12	2024-07-03					n
l	20	S20	27	PA	AI	W	2024-07-11	2024-07-03					n
c	21	S21	10	PA	AG	1	2024-07-22	2024-07-07					n
c	22	S22	5	VA	K	2	2024-08-08	2024-07-06	32.537	0.083	33.51	0.43	y	y	n
c	23	S23	21	PA	W	W	2024-07-16	2024-07-09					n
c	24	S24	5	VA	K	2	2024-07-28	2024-07-02					n
c	25	S25	13	PA	AD	W	2024-07-15	2024-07-09					n
l	26	S26	27	PA	AI	W	2024-07-11	2024-07-10					n
c	27	S27	14	PA	Y	2	2024-07-12	2024-07-10					n
c	28	S28	21	PA	W	W	2024-07-12	2024-07-10					n
l	29	S29	7	PA	V	W	2024-07-21	2024-07-10					n
l	30	S30	14	PA	Y	W	2024-07-19	2024-07-10					n
l	31	S31	12	PA	AL	W	2024-07-21	2024-07-10					n
l	32	S32	13	PA	AE	W	2024-07-18	2024-07-10					n
l	33	S33	3	NY	K	W	2024-08-06	2024-07-10	32.523	0.522	33.62	0.15	y	y	n
l	34	S34	8	CO	A	w	2024-09-08	2024-07-10	30.48	0.085	32.05	0.46	y	y	n
l	35	S35	9	PA	Z	W	2024-07-26	2024-07-10					n
l	37	S37	21	PA	X	W	2024-05-27	2024-05-18					n
l	39	S39	15	PA	S	W	2024-05-29	2024-05-18					n
l	40	S40	22	PA	AJ	W	2024-05-25	2024-05-18					n
l	41	S41	7	PA	V	W	2024-05-19	2024-05-18					n
l	43	S43	31	PA	AK	W	2024-05-02	2024-05-18					n
l	44	S44	31	PA	AK	W	2024-05-02	2024-05-18					n
l	45	S45	28	CA	C	W	2024-06-02	2024-05-18					n
l	46	S46	10	PA	AG	H	2024-05-27	2024-05-18					n
l	49	S49	9	PA	Z	W	2024-05-28	2024-05-18					n
l	50	S50	29	PA	T	W	2024-05-31	2024-05-18					n
l	53	S53	32	MI	F	0	2024-04-22	2024-05-11					n
l	54	S54	32	MI	F	0	2024-04-29	2024-05-11					n
l	56	S56	27	PA	AI	W	2024-05-16	2024-05-11					n
l	58	S58	27	PA	AI	C	2024-05-16	2024-05-11					n
c	60	S60	33	NY	D	w	2024-06-14	2024-05-11					n
l	61	S61	27	PA	AI	2	2024-05-16	2024-05-11					n
l	62	S62	16	NY	N	W	2024-07-30	2024-07-17					n
l	63	S63	7	PA	V	W	2024-07-28	2024-07-17					n
l	64	S64	18	MN	D	W	2024-08-06	2024-07-17					n
l	65	S65	17	NY	I	W	2024-08-15	2024-07-17					n
l	66	S66	2	MI	G	W	2024-09-15	2024-07-17	36.06	1.236	35.94		y	y	n
l	67	S67	1	NY	D	W	2024-08-29	2024-07-17					n
l	68	S68	11	OH	R	W	2024-08-12	2024-07-17					n
l	69	S69	6	NY	J	W	2024-07-28	2024-07-17					n
l	70	S70	7	PA	U	W	2024-07-29	2024-07-17					n
l	71	S71	24	MN	D	0	2024-08-24	2024-07-17					n
l	72	S72	7	PA	U	2	2024-07-14	2024-07-10					n
c	73	S73	12	PA	AL	W	2024-07-21	2024-07-08					n
c	74	S74	10	PA	AG	1	2024-07-29	2024-07-12					n
c	75	S75	23	MD	E	W	2024-08-23	2024-07-11					n
c	76	S76	26	PA	AA	2	2024-07-18	2024-07-12					n
c	77	S77	4	NJ	H	2	2024-07-22	2024-07-15					n
c	78	S78	9	PA	Z	W	2024-07-15	2024-07-16					n
c	79	S79	13	PA	AE	2	2024-07-19	2024-07-17					n
c	80	S80	10	PA	AG	1	2024-08-05	2024-07-23					n
c	81	S81	21	PA	X	W	2024-07-25	2024-07-23					n
c	82	S82	13	PA	AE	W	2024-07-26	2024-07-23					n
c	83	S83	5	VA	K	2	2024-08-12	2024-07-22	34.042	0.141	36.135	0.01	y	y	n
c	84	S84	5	VA	K	2	2024-08-12	2024-07-18	33.949	1.415	35.799	0.037	y	y	n
c	85	S85	13	PA	AE	W	2024-07-26	2024-07-06					n
c	86	S86	8	CO	A	2	2024-08-28	2024-07-09	30.928	0.006	32.397	0.281	y	y	n
c	87	S87	2	MI	G	2	2024-10-03	2024-07-19	32.51	0.157	37.187	0.428	y	y	n
c	88	S88	3	NY	L	2	2024-08-13	2024-07-17					n
l	89	S89	3	NY	K	W	2024-08-31	2024-07-24					n
l	90	S90	8	CO	A	w	2024-10-01	2024-07-24	35.203	0.442	38.033	0.02	y	y	n
l	91	S91	2	MI	G	2	2024-10-04	2024-07-24	33.229	0.199	39.103		y	y	n
l	92	S92	2	MI	G	W	2024-09-14	2024-07-24	33.552	0.6	38.142		y	y	n
l	93	S93	8	CO	A	2	2024-09-15	2024-07-24	35.748	0.314	36.895	0.628	y	y	n
l	94	S94	20	PA	AB	W	2024-08-02	2024-07-24					n
l	95	S95	8	CO	A	w	2024-09-20	2024-07-31	35.384	0.156	38.708	1.116	y	y	n
l	96	S96	8	CO	A	2	2024-09-22	2024-07-31	31.798	0.121	33.722	0.198	y	y	n
l	97	S97	2	MI	G	2	2024-08-12	2024-07-31	30.933	0.09	36.57	0.451	y	y	y	n	n
l	98	S98	8	CO	AO	W	2024-09-27	2024-07-31	36.555	0.517	39.858		y	y	n
l	99	S99	3	NY	K	W	2024-08-18	2024-07-31	33.775	0.725	34.824	0.207	y	y	n
l	100	S100	24	MN	D	0	2024-09-11	2024-07-31					n
l	101	S101	11	OH	R	W	2024-08-21	2024-07-31					n
l	102	S102	19	IN	D	W	2024-09-02	2024-07-31					n
l	103	S103	17	NY	I	W	2024-09-16	2024-07-31					n
l	104	S104	7	PA	U	W	2024-08-11	2024-07-31					n
l	105	S105	16	NY	N	W	2024-08-06	2024-07-31					n
l	106	S106	2	MI	G	W	2024-10-05	2024-07-31	31.574	0.289	36.609	0.506	y	y	n
l	107	S107	7	PA	V	0	2024-08-11	2024-07-31					n
l	108	S108	6	NY	J	2	2024-08-10	2024-07-31					n
l	109	S109	1	NY	D	W	2024-09-13	2024-07-31					n
c	110	S110	22	PA	AJ	0	2024-07-31	2024-07-27					n
c	111	S111	9	PA	Z	W	2024-08-05	2024-07-31					n
c	112	S112	13	PA	AE	W	2024-08-09	2024-07-27					n
c	113	S113	10	PA	AG	1	2024-08-19	2024-08-02					n
c	114	S114	9	PA	AS	2	2024-08-08	2024-07-31					n
c	115	S115	5	VA	K	2	2024-08-12	2024-08-01	31.21	0.502	35.788	0.405	y	y	n
c	116	S116	5	VA	K	2	2024-09-08	2024-08-05					n
c	117	S117	10	PA	AG	1	2024-08-12	2024-07-28					n
c	118	S118	9	PA	Z	W	2024-08-15	2024-08-06					n
c	119	S119	4	NJ	H	2	2024-07-30	2024-08-02					n
c	120	S120	13	PA	AE	2	2024-08-09	2024-08-01					n
c	121	S121	22	PA	AJ	W	2024-07-31	2024-08-06					n
l	122	S122	20	PA	AP	2	2024-08-02	2024-08-08					n
l	124	S124	34	PA	AR	W	2024-08-11	2024-08-08					n
l	125	S125	35	PA	AQ	W	2024-08-01	2024-08-08					n
l	126	S126	8	CO	A	2	2024-10-09	2024-08-08	29.301	0.022	33.877	0.063	y	y	n
l	127	S127	3	NY	K	W	2024-09-14	2024-08-08					n
l	128	S128	2	MI	G	W	2024-10-21	2024-08-08	32.342	0.849			y	n
l	129	S129	2	MI	G	2	2024-11-09	2024-08-08	30.567	0.000115	38.062	0.737	y	y	n
l	130	S130	2	MI	G	0	2024-11-02	2024-08-08	31.095	0.446	34.633	0.429	y	y	y	y	n
l	131	S131	7	PA	U	w	2024-08-25	2024-08-14					n
l	132	S132	16	NY	N	w	2024-08-20	2024-08-14					n
l	133	S133	19	IN	D	w	2024-09-02	2024-08-14					n
l	134	S134	17	NY	I	w	2024-09-25	2024-08-14					n
l	135	S135	1	NY	D	w	2024-09-27	2024-08-14					n
l	136	S136	7	PA	V	w	2024-08-26	2024-08-14					n
l	137	S137	6	NY	J	w	2024-08-25	2024-08-14					n
l	138	S138	24	MN	D	0	2024-09-17	2024-08-14					n
l	139	S139	11	OH	R	w	2024-09-05	2024-08-14					n
l	140	S140	2	MI	G	w	2024-10-15	2024-08-14	32.893	0.077	35.615	0.917	y	y	n
c	141	S141	6	NY	J	w	2024-08-22	2024-08-12					n
c	142	S142	4	NJ	H	2	2024-08-22	2024-08-13					n
c	143	S143	2	MI	G	2	2024-11-08	2024-08-21	32.814	0.151	37.688	0.745	y	y	n
c	144	S144	13	PA	AE	2	2024-08-16	2024-08-21					n
c	145	S145	10	PA	AG	1	2024-08-26	2024-08-21					n
c	146	S146	29	PA	T	w	2024-08-23	2024-08-21					n
c	147	S147	4	NJ	H	2	2024-09-05	2024-08-21					n
l	148	S148	2	MI	G	w	2024-11-05	2024-08-21	35.403	0.591			y	n
l	149	S149	2	MI	G	w	2024-10-29	2024-08-21	32.356	0.082	37.376	0.68	y	y	y	y	n
l	150	S150	8	CO	AO	1	2024-10-05	2024-08-21	38.103	1.041			y	n
l	151	S151	8	CO	AO	0	2024-10-23	2024-08-21	30.937	0.079	31.688	0.147	y	y	n
l	152	S152	8	CO	AO	2	2024-10-09	2024-08-21	32.049	0.025	33.239	0.461	y	y	y	y	f
l	153	S153	8	CO	AO	1	2024-10-26	2024-08-21	30.478	0.165	32.276	0.315	y	y	y	y	p
l	154	S154	8	CO	AO	0	2024-09-21	2024-08-21	29.965	0.058	30.812	0.095	y	y	y	y	y
l	155	S155	8	CO	AO	1	2024-09-16	2024-08-21	28.269	0.023	29.154	0.339	y	y	y	y	y
l	156	S156	8	CO	AO	2	2024-09-05	2024-08-21	26.252	0.03	27.713	0.269	y	y	y	n	y
l	157	S157	3	NY	K	w	2024-09-23	2024-08-21					n
l	159	S159	8	CO	A	2	2024-10-23	2024-08-21	34.2	0.36	37.353	0.42	y	y	n
c	160	S160	9	PA	T	w	2024-08-23	2024-08-21					n
l	161	S161	30	MO	AT	1	2024-10-13	2024-08-20					n
l	162	S162	30	MO	AT	1	2024-11-14	2024-08-20	28.913	0.01	32.197	0.195	y	y	y	n	n
l	163	S163	8	CO	A	1	2024-10-17	2024-08-20	34.976	0.436	36.905	0.063	y	y	n
l	164	S164	30	MO	A	w	2024-10-26	2024-08-20	34.09	0.252	35.879	0.489	y	y	n
l	165	S165	30	MO	A	2	2025-01-09	2024-08-20	40.292	0.181	39.169	0.191	y	y	n
l	166	S166	3	NY	K	1	2024-09-16	2024-08-20					n
l	167	S167	3	NY	K	w	2024-12-24	2024-08-20	33.027	0.014	33.809	0.083	y	y	n
c	173	S173	7	PA	U	2	2024-08-25	2024-08-21					n
l	174	S174	19	IN	D	w	2024-09-17	2024-08-28					n
l	175	S175	1	NY	D	w	2024-10-04	2024-08-28					n
l	176	S176	24	MN	D	0	2024-10-10	2024-08-28					n
l	177	S177	11	OH	R	w	2024-08-26	2024-08-28					n
l	178	S178	6	NY	J	w	2024-09-05	2024-08-28					n
l	179	S179	17	NY	I	w	2024-09-25	2024-08-28					n
l	180	S180	2	MI	G	w	2024-11-23	2024-08-28	35.819	0.224			y	n
l	181	S181	7	PA	U	w	2024-09-02	2024-08-28					n
l	182	S182	16	NY	N	w	2024-08-31	2024-08-28					n
l	183	S183	9	PA	Z	w	2024-09-13	2024-08-28					n
l	184	S184	8	CO	A	w	2024-10-25	2024-08-28					n
l	185	S185	8	CO	A	2	2024-10-16	2024-08-28	37.588	1.043			y	n
l	186	S186	8	CO	A	2	2024-10-09	2024-08-28	31.66	0.086			y	n
l	187	S187	3	NY	K	2	2024-09-28	2024-08-28					n
l	188	S188	3	NY	K	w	2024-10-08	2024-08-28					n
l	189	S189	2	MI	G	w	2024-11-30	2024-08-28	33.654	0.058			y	n
l	190	S190	10	PA	AG	1	2024-09-09	2024-08-23					n
l	191	S191	13	PA	AE	W	2024-09-06	2024-08-27					n
c	192	S192	10	PA	AG	1	2024-09-16	2024-08-30					n
c	193	S193	22	PA	AJ	W	2024-09-07	2024-09-02					n
l	194	S194	7	PA	U	w	2024-09-23	2024-09-11					n
l	195	S195	3	NY	K	w	2024-09-23	2024-09-11					n
l	196	S196	6	NY	J	w	2024-09-24	2024-09-11					n
l	197	S197	3	NY	K	w	2024-10-17	2024-09-11					n
l	198	S198	9	PA	Z	w	2024-09-17	2024-09-11					n
c	199	S199	4	NJ	H	2	2024-09-23	2024-09-10					n
c	200	S200	4	NJ	H	2	2024-09-11	2024-09-10					n
c	201	S201	10	PA	AG	1	2024-09-23	2024-09-11					n
c	202	S202	10	PA	AG	1	2024-10-07	2024-09-19					n
c	203	S203	10	PA	AG	1	2024-09-30	2024-09-15					n
l	204	S204	3	NY	K	w	2024-10-25	2024-09-25					n
l	205	S205	8	CO	A	2	2024-11-07	2024-09-25					n
l	206	S206	11	OH	R	w	2024-10-29	2024-09-25					n
l	207	S207	8	CO	AO	1	2024-11-03	2024-09-25					n
l	208	S208	2	MI	G	w	2024-12-07	2024-09-25	29.724	0.142	36.777	0.291	y	y	y	n	n
l	209	S209	6	NY	J	w	2024-10-05	2024-09-25					n
l	210	S210	7	PA	U	w	2024-10-03	2024-09-25					n
l	211	S211	9	PA	Z	w	2024-10-04	2024-09-25					n
l	212	S212	8	CO	A	2	2024-11-17	2024-09-25					n
l	213	S213	3	NY	K	w	2024-11-14	2024-09-25					n
l	214	S214	8	CO	A	w	2024-11-11	2024-09-25	35.074	1.289	39.256		y	y	n
l	215	S215	2	MI	G	w	2024-12-16	2024-09-25					n
l	216	S216	6	NY	J	w	2024-10-06	2024-09-25					n
l	217	S217	7	PA	U	w	2024-10-07	2024-09-25					n
l	218	S218	8	CO	A	2	2024-11-25	2024-10-31					n
l	219	S219	8	CO	A	w	2024-11-27	2024-10-31					n
l	220	S220	2	MI	G	w	2024-12-24	2024-10-31					n
l	221	S221	8	CO	A	w	2024-12-12	2024-10-31					n
l	222	S222	3	NY	K	w	2024-11-25	2024-10-31					n
l	223	S223	9	PA	Z	w	2024-10-22	2024-10-31					n
c	224	S224	10	PA	AG	1	2024-10-28	2024-10-13					n
c	225	S225	10	PA	AG	1	2024-10-23	2024-10-07					n
c	226	S226	10	PA	AG	1	2024-11-04	2024-10-21					n
c	227	S227	10	PA	AG	1	2024-11-18	2024-11-03					n
c	228	S228	10	PA	AG	1	2024-11-11	2024-10-30					n
c	229	S229	10	PA	AG	1	2024-11-27	2024-11-10					n
c	230	S230	10	PA	AG	1	2024-12-02	2024-11-16					n
c	231	S231	10	PA	AG	1	2024-12-11	2024-11-21					n
l	232	S232	9	PA	Z	w	2024-12-10	2024-11-26					n
l	233	S233	8	CO	A	w	2025-01-10	2024-11-26					n
