# Supplementary material for: Pasteurized Milk Serves as a Passive Surveillance Tool for Highly Pathogenic Avian Influenza Virus in Dairy Cattle
Source: Viruses. 2025 Sep 28;17(10):1318. doi: 10.3390/v17101318 (PMC12568113; doi:10.3390/v17101318)
Supplement: Supplementary file 1 [file viruses-17-01318-s001.zip › SupplementaryExcelFileS2_Variant Analysis of Segments with Complete Coverage.xlsx]

## Sheet: S154 variant statistic
Gene	Position	Reference Nucleotide	Alternate Nucleotide	Reference Amino Acid	Alternate Amino Acid	Variant call quality	Total read depth	Reads Containing Reference Nucleotide	Reads containing alternate nucleotide	Variant Allele Frequency Percentage
NS1	88	G	A	R	Q	202.398	326	167	159	48.773
NS1	238	A	G	E	G	41.2414	429	324	105	24.4755
NS1	248	T	C	D	D	228.359	428	15	413	96.4953
NS1	266	T	C	T	T	222.384	476	253	223	46.8487
NS1	467	C	T	L	L	145.37	542	325	217	40.0369
NA	836	T	C	P	P	228.417	558	10	548	98.2079
NA	902	C	T	D	D	222.365	723	418	305	42.1853
NA	1348	T	C	I	T	228.383	830	40	790	95.1807
NP	201	C	T	H	H	228.409	387	6	381	98.4496
NP	543	G	A	L	L	228.355	556	38	518	93.1655
NP	852	A	G	S	S	228.209	616	82	534	86.6883
NP	915	C	T	D	D	228.421	632	10	622	98.4177
NP	1059	T	C	F	F	228.305	660	48	612	92.7273
PB1	805	A	G	S	G	228.429	631	3	628	99.5246
PB1	986	T	C	M	T	228.33	676	43	633	93.6391
PB1	1980	T	C	A	A	220.907	1007	301	706	70.1092
PB2	336	A	G	G	G	228.418	454	4	450	99.1189
PB2	657	G	A	E	E	228.368	571	29	542	94.9212
PB2	791	C	T	A	V	228.39	619	24	595	96.1228
PB2	939	G	A	E	E	228.376	652	26	626	96.0123
PB2	1761	G	A	E	E	228.398	834	23	811	97.2422
PB2	1991	T	C	V	A	228.232	893	94	799	89.4737

## Sheet: S155 variant statistics
Gene	Position	Reference Nucleotide	Alternate Nucleotide	Reference Amino Acid	Alternate Amino Acid	Variant Call Quality	Total Read Depth	Reads Containing Reference Nucleotide	Reads Containing Alternate Nucleotide	Variant Allele Frequency Percentage
NS1	88	G	A	R	Q	228.378	321	12	309	96.2617
NS1	248	T	C	D	D	228.409	416	3	413	99.2788
NS1	266	T	C	T	T	228.425	458	5	453	98.9083
NS1	467	C	T	L	L	228.281	489	46	443	90.593
NA	266	G	A	S	S	228.005	284	44	240	84.507
NP	807	A	G	E	E	228.293	588	62	526	89.4558
HA	493	A	G	G	G	228.385	397	20	377	94.9622
HA	679	G	A	G	G	228.421	489	9	480	98.1595
HA	1303	G	A	L	L	228.314	533	40	493	92.4953

## Sheet: S156 variant statistics
Gene	Position	Reference Nucleotide	Alternate Nucleotide	Reference Amino Acid	Alternate Amino Acid	Variant call quality	Total read depth	Reads Containing Reference Nucleotide	Reads containing alternate nucleotide	Variant Allele Frequency Percentage
NS1	88	G	A	R	Q	228.378	324	15	309	95.3704
NS1	248	T	C	D	D	228.283	434	23	411	94.7005
NS1	266	T	C	T	T	228.423	465	6	459	98.7097
NS1	467	C	T	L	L	228.307	517	44	473	91.4894
NS1	515	G	A	L	L	220.798	596	129	467	78.3557
NA	191	G	A	EFFECTS	E	222.104	289	110	179	61.9377
HA	493	A	G	G	G	228.361	80	4	76	95
HA	679	G	A	G	G	225.417	82	0	82	100
HA	1303	G	A	L	L	228.404	76	2	74	97.3684
HA	1540	C	G	Y	stop codon	225.417	71	0	71	100
PB2	773	A	G	E	G	228.394	107	3	104	97.1963
PB2	791	C	T	A	V	225.422	107	0	107	100
PB2	1269	T	C	V	V	228.419	115	1	114	99.1304
PB2	1338	C	T	H	H	228.419	113	1	112	99.115
PB2	2045	G	A	G	D	228.388	112	3	109	97.3214
